# Supplementary material for: Non-targeted metabolomics revealed novel links between serum metabolites and primary ovarian insufficiency: a Mendelian randomization study
Source: Front Endocrinol (Lausanne). 2024 Apr 26;15:1307944. doi: 10.3389/fendo.2024.1307944 (PMC11082646; doi:10.3389/fendo.2024.1307944)
Supplement: Supplementary file 2 [file Table_1.xlsx]

## Sheet: Table S1
Table S1.Estimated genetic correlation between candidate metabolites and POI using LDSC.
Metabolite	rg	se	p
indolepropionate	0.00304927	0.701586	0.996532
X-10510	0.0613731	0.671351	0.927161
X-12236	0.202824	2.05853	0.921513
dodecanedioate	0.119835	1.17655	0.918873
glycerol 2-phosphate	-0.100023	0.521502	0.847901
threonine	0.213646	0.857637	0.803275
X-12093	0.335058	1.27314	0.792416
N-(2-furoyl)glycine	-0.57815	1.33452	0.664849
15-methylpalmitate (isobar with 2-methylpalmitate)	0.258236	0.449183	0.565358
X-12704	-0.755871	1.08854	0.487437
X-14662	-1.15532	1.65508	0.485149
X-12786	0.533503	0.762192	0.483953
chiro-inositol	-0.528199	0.734073	0.471805
X-09706	-0.403475	0.511065	0.429833
homostachydrine*	1.52189	1.48644	0.305908
X-11470	1.30309	0.87082	0.134549
X-11412	0.629404	0.370353	0.0892307
X-02249	0.718866	0.420852	0.0876141
X-11437	7.12327	3.70327	0.0544164
X-11593--O-methylascorbate*	0.703492	0.338335	0.037592
X-13619	-1.16256	0.551968	0.0351858

## Sheet: Table S2
Table S2. Primary results of reverse MR analysis by IVW method (POI on GDMs).
GDMs	β	se	OR (95%CI)	P-value
Amino acid
3-(3-hydroxyphenyl)propionate	0.0110311	0.0102539	1.01 (0.99-1.03)	0.282018
indolepropionate	-0.0018321	0.00343844	1.00 (0.99-1.00)	0.594152
N-acetylalanine	0.000198756	0.0012746	1.00 (1.00-1.00)	0.876083
threonine	0.000390756	0.00216933	1.00 (1.00-1.00)	0.857053
Cofactors and vitamins
X-11593--O-methylascorbate*	-0.000171732	0.00190267	1.00 (1.00-1.00)	0.928082
Lipid
15-methylpalmitate (isobar with 2-methylpalmitate)	0.00184369	0.00441139	1.00 (0.99-1.01)	0.675992
chiro-inositol	-0.00562517	0.0221094	0.99 (0.95-1.04)	0.799168
dodecanedioate	0.00156046	0.00337536	1.00 (0.99-1.01)	0.643859
Peptide
pyroglutamylglycine	-0.000984504	0.00794991	1.00 (0.98-1.01)	0.901443
Xenobiotics
glycerol 2-phosphate	0.00314008	0.00278119	1.00 (1.00-1.01)	0.258881
homostachydrine*	-0.00182332	0.00661413	1.00 (0.99-1.01)	0.782801
N-(2-furoyl)glycine	-0.000278594	0.0137271	1.00 (0.97-1.03)	0.983808
saccharin	-0.01255	0.0106277	0.99 (0.97-1.01)	0.237655
salicyluric glucuronide*	0.00752219	0.0213076	1.01 (0.97-1.05)	0.724068
Unknown
X-02249	0.000136159	0.00334599	1.00 (0.99-1.01)	0.96754
X-04495	-0.00295618	0.00317286	1.00 (0.99-1.00)	0.351486
X-05907	0.000650447	0.0021678	1.00 (1.00-1.00)	0.764139
X-09706	0.00187107	0.00229592	1.00 (1.00-1.01)	0.415098
X-10510	0.00134083	0.00232334	1.00 (1.00-1.01)	0.563862
X-11412	0.00253423	0.00212927	1.00 (1.00-1.01)	0.233973
X-11437	-0.00470405	0.00825709	1.00 (0.98-1.01)	0.568882
X-11470	-0.00606787	0.00346125	0.99 (0.99-1.00)	0.0795872
X-11805	-0.00261523	0.00790276	1.00 (0.98-1.01)	0.7407
X-12093	-0.00603404	0.00596333	0.99 (0.98-1.01)	0.311606
X-12206	-0.00481713	0.00345885	1.00 (0.99-1.00)	0.163712
X-12236	0.00112814	0.00708026	1.00 (0.99-1.02)	0.873405
X-12524	-0.00124244	0.0013244	1.00 (1.00-1.00)	0.348185
X-12704	0.0051477	0.00770221	1.01 (0.99-1.02)	0.503916
X-12776	0.00116557	0.00114009	1.00 (1.00-1.00)	0.306615
X-12786	0.00127191	0.00415557	1.00 (0.99-1.01)	0.759548
X-12844	0.00382658	0.00284305	1.00 (1.00-1.01)	0.178322
X-13619	0.000364989	0.00148826	1.00 (1.00-1.00)	0.806266
X-14662	0.00490109	0.00641656	1.00 (0.99-1.02)	0.444975

## Sheet: Table S3
Table S3. Complementary analysis results of reverse MR analysis via weighted median,MR-Egger, MR-PRESSO (POI on GDMs).
GDMs	Weighted median		MR Egger		Mrpresso
Amino acid	OR (95%CI)	P-value	OR (95%CI)	P-value	OR (95%CI)	P-value
3-(3-hydroxyphenyl)propionate	1.01 (0.99-1.04)	0.417309	1.02 (0.97-1.06)	0.547441	1.01 ( 1.00 , 1.03 )	0.146017
indolepropionate	1.00 (0.99-1.01)	0.697928	1.00 (0.98-1.01)	0.792794	1 ( 0.99 , 1.00 )	0.528148
N-acetylalanine	1.00 (1.00-1.00)	0.371165	1.00 (0.99-1.00)	0.413046	1 ( 1.00 , 1.00 )	0.906986
threonine	1.00 (1.00-1.01)	0.843613	1.00 (0.99-1.01)	0.803979	1 ( 1.00 , 1.00 )	0.849318
Cofactors and vitamins
X-11593--O-methylascorbate*	1.00 (1.00-1.01)	0.87173	1.00 (0.99-1.01)	0.655213	1 ( 1.00 , 1.00 )	0.940359
Lipid
15-methylpalmitate (isobar with 2-methylpalmitate)	1.00 (0.99-1.00)	0.370721	0.99 (0.97-1.01)	0.498122	1 ( 0.99 , 1.01 )	0.704104
chiro-inositol	1.00 (0.97-1.03)	0.980187	1.01 (0.90-1.13)	0.904833	0.99 ( 0.95 , 1.04 )	0.815611
dodecanedioate	1.00 (0.99-1.01)	0.475867	1.01 (1.00-1.03)	0.272082	1 ( 0.99 , 1.01 )	0.656044
Peptide
pyroglutamylglycine	1.00 (0.98-1.02)	0.989143	1.01 (0.96-1.06)	0.763724	1 ( 0.98 , 1.02 )	0.929138
Xenobiotics
glycerol 2-phosphate	1.00 (1.00-1.01)	0.236144	1.01 (1.00-1.02)	0.315631	1 ( 1.00 , 1.01 )	0.325981
homostachydrine*	1.00 (0.98-1.01)	0.689629	1.00 (0.97-1.03)	0.943635	1 ( 0.99 , 1.01 )	0.683435
N-(2-furoyl)glycine	1.00 (0.97-1.03)	0.980551	0.99 (0.94-1.05)	0.841363	1 ( 0.98 , 1.02 )	0.978239
saccharin	0.99 (0.96-1.02)	0.414737	0.98 (0.93-1.04)	0.597585	0.99 ( 0.96 , 1.01 )	0.334649
salicyluric glucuronide*	1.00 (0.96-1.06)	0.860576	0.99 (0.90-1.08)	0.851264	1.01 ( 0.98 , 1.03 )	0.529801
Unknown
X-02249	1.00 (0.99-1.01)	0.969583	0.99 (0.97-1.00)	0.22357	1 ( 0.99 , 1.01 )	0.976882
X-04495	1.00 (0.99-1.00)	0.43418	1.00 (0.98-1.01)	0.898773	1 ( 0.99 , 1.00 )	0.366562
X-05907	1.00 (1.00-1.01)	0.436436	1.01 (1.00-1.02)	0.232512	1 ( 0.99 , 1.01 )	0.824596
X-09706	1.00 (1.00-1.01)	0.201919	1.01 (1.00-1.02)	0.338334	1 ( 1.00 , 1.01 )	0.369234
X-10510	1.00 (1.00-1.01)	0.457113	1.00 (0.99-1.01)	0.707782	1 ( 1.00 , 1.00 )	0.300069
X-11412	1.00 (1.00-1.01)	0.31404	1.01 (1.00-1.02)	0.152755	1 ( 1.00 , 1.01 )	0.38885
X-11437	0.99 (0.97-1.01)	0.324269	0.97 (0.94-1.01)	0.264671	1 ( 0.98 , 1.02 )	0.644833
X-11470	0.99 (0.98-1.00)	0.0627242	0.99 (0.97-1.00)	0.267814	0.99 ( 0.98 , 1.00 )	0.21701
X-11805	1.00 (0.98-1.02)	0.950386	1.00 (0.97-1.03)	0.957497	1 ( 0.99 , 1.01 )	0.625166
X-12093	0.99 (0.98-1.01)	0.312331	0.98 (0.96-1.01)	0.342698	0.99 ( 0.98 , 1.00 )	0.251825
X-12206	0.99 (0.99-1.00)	0.223679	0.99 (0.98-1.01)	0.506952	1 ( 0.99 , 1.00 )	0.220263
X-12236	1.00 (0.98-1.02)	0.90467	0.99 (0.94-1.05)	0.829582	1 ( 0.98 , 1.02 )	0.917586
X-12524	1.00 (1.00-1.00)	0.496629	1.00 (1.00-1.01)	0.430476	1 ( 1.00 , 1.00 )	0.435142
X-12704	1.00 (0.98-1.02)	0.970499	1.00 (0.96-1.04)	0.926198	1.01 ( 0.99 , 1.02 )	0.551001
X-12776	1.00 (1.00-1.00)	0.264007	1.00 (1.00-1.01)	0.579584	1 ( 1.00 , 1.00 )	0.223556
X-12786	1.00 (0.99-1.01)	0.677098	1.01 (0.99-1.02)	0.575786	1 ( 1.00 , 1.01 )	0.535974
X-12844	1.00 (1.00-1.01)	0.416894	1.00 (0.99-1.02)	0.668277	1 ( 1.00 , 1.01 )	0.315635
X-13619	1.00 (1.00-1.00)	0.743172	1.00 (1.00-1.01)	0.375009	1 ( 1.00 , 1.00 )	0.782894
X-14662	1.00 (0.99-1.02)	0.566106	0.99 (0.96-1.02)	0.515919	1 ( 0.99 , 1.02 )	0.384356

## Sheet: Table S4
Table S4. The heterogeneity of reverse MR analysis (POI on GDMs).
GDMs	Cochran's Q	df	P-value
Amino acid
3-(3-hydroxyphenyl)propionate	0.911406	3	0.822675
indolepropionate	1.68281	3	0.640763
N-acetylalanine	4.52394	3	0.210165
threonine	2.27332	3	0.517652
Cofactors and vitamins
X-11593--O-methylascorbate*	3.70192	3	0.295502
Lipid
15-methylpalmitate (isobar with 2-methylpalmitate)	9.32995	3	0.025211
chiro-inositol	10.3147	3	0.0160721
dodecanedioate	2.64155	3	0.450251
Peptide
pyroglutamylglycine	4.93069	3	0.176943
Xenobiotics
glycerol 2-phosphate	2.78655	3	0.425719
homostachydrine*	1.12736	3	0.770473
N-(2-furoyl)glycine	1.40955	3	0.703299
saccharin	3.18108	3	0.36454
salicyluric glucuronide*	0.745126	3	0.862542
Unknown
X-02249	5.02089	3	0.170274
X-04495	2.31366	3	0.509909
X-05907	4.62356	3	0.20153
X-09706	1.79321	3	0.616414
X-10510	0.639928	3	0.887234
X-11412	4.20563	3	0.240098
X-11437	3.73471	3	0.291573
X-11470	3.79607	3	0.284343
X-11805	1.11621	3	0.773162
X-12093	1.53258	3	0.674772
X-12206	2.44055	3	0.48613
X-12236	6.02573	3	0.110365
X-12524	3.27049	3	0.351772
X-12704	2.98809	3	0.393465
X-12776	1.33987	3	0.719687
X-12786	0.578554	3	0.901324
X-12844	3.76233	3	0.288298
X-13619	1.98818	3	0.574863
X-14662	1.69489	3	0.638072
		d

## Sheet: Table S5
Table S5. Directional horizontal pleiotropy of reverse MR analysis (POI on GDMs).
GDMs	MR-Egger intercept test			MR-PRESSO global test
Amino acid	Egger_intercept	SE	P-value	outliers	global_test_p
3-(3-hydroxyphenyl)propionate	-0.00421358	0.0161103	0.818143	NA	0.866
indolepropionate	0.000383197	0.00550659	0.950853	NA	0.727
N-acetylalanine	0.00285141	0.00230926	0.342299	NA	0.344
threonine	0.00140537	0.00345637	0.723683	NA	0.643
Cofactors and vitamins
X-11593--O-methylascorbate*	-0.002331	0.00374102	0.596807	NA	0.466
Lipid
15-methylpalmitate (isobar with 2-methylpalmitate)	0.00759139	0.00659611	0.3688	NA	0.195
chiro-inositol	-0.0109402	0.0421486	0.819477	NA	0.084
dodecanedioate	-0.00784256	0.00541776	0.284702	NA	0.472
Peptide
pyroglutamylglycine	-0.00808557	0.0186858	0.707416	NA	0.309
Xenobiotics
glycerol 2-phosphate	-0.00402973	0.00439791	0.456245	NA	0.517
homostachydrine*	-0.00249445	0.0102872	0.831006	NA	0.873
N-(2-furoyl)glycine	0.00551227	0.0221494	0.826687	NA	0.819
saccharin	0.00444256	0.0207689	0.850448	NA	0.508
salicyluric glucuronide*	0.0141017	0.03324	0.712668	NA	0.906
Unknown
X-02249	0.0105593	0.00535566	0.187423	NA	0.297
X-04495	-0.00146189	0.00523487	0.806274	NA	0.644
X-05907	-0.00594588	0.00342522	0.224714	NA	0.306
X-09706	-0.00362308	0.00367534	0.428162	NA	0.652
X-10510	0.00280252	0.00362742	0.520572	NA	0.84
X-11412	-0.00649505	0.00337252	0.193975	NA	0.326
X-11437	0.0185607	0.0129636	0.28855	NA	0.367
X-11470	0.00583387	0.00628096	0.451038	NA	0.418
X-11805	-0.00300683	0.0123566	0.830426	NA	0.845
X-12093	0.0081708	0.00942147	0.477229	NA	0.707
X-12206	0.0013011	0.00592621	0.846593	NA	0.596
X-12236	0.00606833	0.0187544	0.776966	NA	0.25
X-12524	-0.00341911	0.00212587	0.249028	NA	0.399
X-12704	0.00593479	0.0142654	0.717782	NA	0.524
X-12776	-0.000358978	0.00176458	0.857615	NA	0.814
X-12786	-0.00382501	0.0065099	0.616324	NA	0.891
X-12844	-0.000269455	0.00612832	0.968924	NA	0.461
X-13619	-0.00264682	0.00230798	0.370148	NA	0.539
X-14662	0.0127533	0.0101828	0.337012	NA	0.609

## Sheet: Table S6
Table S6. Posterior probability of colocalization for genetic variants for metabolites and POI.
Metabolite	nSNPs	PP.H0.abf	PP.H1.abf	PP.H2.abf	PP.H3.abf	PP.H4.abf	PP.H4.abf/(PP.H3.abf+PP.H4.abf)
X-10510	73	9.98706e-31	0.860593	5.90526e-33	0.00495416	0.134453	0.964463
X-04495	148	0.116944	0.603968	0.00213559	0.0107633	0.26619	0.961137
Pyroglutamylglycine	108	0.524929	0.400096	0.00513663	0.00384911	0.0659894	0.944886
X-02249	183	2.15755e-10	0.852646	2.9753e-12	0.0116224	0.135732	0.921126
Dodecanedioate	116	0.00311484	0.917453	2.47189e-05	0.00720856	0.0721988	0.909221
X-12206	154	0.288091	0.588803	0.00540562	0.0109413	0.106759	0.907041
X-05907	139	0.0453756	0.857511	0.000491765	0.00920601	0.0874154	0.904721
X-12786	314	0.00519565	0.541977	0.000455608	0.0471209	0.405251	0.895836
X-11470	85	9.15228e-13	0.95284	5.21092e-15	0.00538329	0.0417768	0.885851
saccharin	278	0.339421	0.5765	0.00589906	0.0099512	0.0682282	0.872713
N-acetylalanine	265	0.00254107	0.605485	0.000222508	0.0526801	0.339072	0.865527
X-12093	145	7.71295e-44	0.947742	5.78799e-46	0.00706689	0.0451915	0.86477
3-(3-hydroxyphenyl)propionate	148	0.553597	0.405196	0.00723982	0.00527037	0.028696	0.844835
X-11593--O-methylascorbate*	218	1.70317e-169	0.884964	3.55776e-171	0.0183895	0.0966469	0.840142
X-11437	195	0.00693811	0.925408	8.69348e-05	0.0115394	0.0560271	0.829214
Indolepropionate	132	1.56198e-14	0.947392	1.54732e-16	0.00934173	0.0432662	0.822427
X-11412	264	0.00238904	0.875439	5.98376e-05	0.0218266	0.100285	0.821257
X-12844	170	1.68831e-11	0.941096	1.95391e-13	0.0108434	0.0480609	0.815915
X-11805	260	0.200232	0.711119	0.00458012	0.0161983	0.0678708	0.807321
Homostachydrine*	236	0.683497	0.277889	0.0125927	0.0050989	0.0209217	0.804044
X-12776	362	0.306853	0.591703	0.00942264	0.0180957	0.0739253	0.803353
X-12236	255	0.0779286	0.822735	0.00190304	0.020014	0.0774188	0.794586
salicyluric glucuronide*	276	0.823597	0.150006	0.0142279	0.00258181	0.00958805	0.787852
X-09706	194	0.0800952	0.84965	0.00138985	0.0146893	0.0541759	0.786694
X-12524	262	0.000529547	0.928156	8.80509e-06	0.0153771	0.0559286	0.78435
X-13619	182	0.0541141	0.889905	0.000738355	0.0120991	0.0431435	0.780983
chiro-inositol	201	0.185119	0.749264	0.00376628	0.0151973	0.0466535	0.754291
N-(2-furoyl)glycine	304	0.626158	0.324064	0.0160749	0.00829403	0.0254098	0.753914
X-12704	317	0.925334	0.0495006	0.0207869	0.00110872	0.00326978	0.74678
15-methylpalmitate (isobar with 2-methylpalmitate)	246	0.0184296	0.927518	0.000293313	0.0147227	0.0390369	0.726138
glycerol 2-phosphate	282	0.0656465	0.859373	0.00154673	0.0201949	0.0532392	0.724993
X-14662	291	0.000552522	0.905106	1.80546e-05	0.0295111	0.0648123	0.687129
Threonine	410	0.0946817	0.822047	0.00344217	0.0298357	0.0499937	0.626257
Posterior probability for
H0: neither trait has a genetic association in the region;
H1: only trait 1 has a genetic association in the region;
H2: only trait 2 has a genetic association in the region;
H3: both traits are associated, but with different causal variants;
H4: both traits are associated and share a single causal variant.
H4/(H3+H4) represents the probability of colocalization conditional on the presence of a causal variant for the outcome

## Sheet: Table S7
Table S7. Metabolic pathways with significant enrichment of GDMs.
Metabolic pathways	p value
Valine, leucine and isoleucine biosynthesis	0.0052
Glycine, serine and threonine metabolism	0.0214
